# Supplementary material for: Adherence to Ketogenic and Mediterranean Study Diets in a Crossover Trial: The Keto–Med Randomized Trial
Source: Nutrients. 2021 Mar 17;13(3):967. doi: 10.3390/nu13030967 (PMC8002540; doi:10.3390/nu13030967)
Supplement: Supplementary file 1 [file nutrients-13-00967-s001.zip]

Archive with 14 entries (14 files):
- Keto-Med Adherence Supplement.docx
- __MACOSX/._Keto-Med Adherence Supplement.docx
- Supplemental File 1.docx
- __MACOSX/._Supplemental File 1.docx
- Supplemental File 2.docx
- __MACOSX/._Supplemental File 2.docx
- Supplemental File 3.docx
- __MACOSX/._Supplemental File 3.docx
- Supplemental File 4.docx
- __MACOSX/._Supplemental File 4.docx
- Supplemental File 5.docx
- __MACOSX/._Supplemental File 5.docx
- Supplemental File 6.docx
- __MACOSX/._Supplemental File 6.docx
